# Supplementary material for: LIVECell—A large-scale dataset for label-free live cell segmentation
Source: Nat Methods. 2021 Aug 30;18(9):1038–45. doi: 10.1038/s41592-021-01249-6 (PMC8440198; doi:10.1038/s41592-021-01249-6)
Supplement: Supplementary file 3 — List of images with duplicate annotations. [file 41592_2021_1249_MOESM3_ESM.xlsx]

## Sheet: train
Train (65 duplicates)	Validation (1 duplicate)	Test (52 duplicates)
Huh7_Phase_A10_2_00d16h00m_4.tif	Huh7_Phase_A10_2_00d04h00m_2.tif	Huh7_Phase_A12_1_03d16h00m_2.tif
Huh7_Phase_A11_2_01d20h00m_4.tif		Huh7_Phase_A12_1_03d16h00m_3.tif
Huh7_Phase_A10_2_00d12h00m_4.tif		Huh7_Phase_A12_1_04d00h00m_1.tif
Huh7_Phase_A10_2_00d00h00m_2.tif		Huh7_Phase_A12_1_04d00h00m_3.tif
Huh7_Phase_A10_2_00d04h00m_3.tif		Huh7_Phase_A12_1_03d20h00m_2.tif
Huh7_Phase_A10_2_00d20h00m_4.tif		Huh7_Phase_A12_1_04d00h00m_2.tif
Huh7_Phase_A11_2_01d04h00m_3.tif		Huh7_Phase_A12_1_03d20h00m_1.tif
Huh7_Phase_A10_2_00d12h00m_2.tif		Huh7_Phase_A12_1_03d12h00m_4.tif
Huh7_Phase_A10_2_00d08h00m_1.tif		Huh7_Phase_A12_1_03d20h00m_4.tif
Huh7_Phase_A11_2_01d16h00m_3.tif		Huh7_Phase_A12_1_03d16h00m_1.tif
Huh7_Phase_A11_2_02d00h00m_1.tif		Huh7_Phase_A12_1_03d12h00m_2.tif
Huh7_Phase_A11_2_02d04h00m_1.tif		Huh7_Phase_A12_1_03d20h00m_3.tif
Huh7_Phase_A10_2_00d20h00m_2.tif		Huh7_Phase_A12_1_04d00h00m_4.tif
Huh7_Phase_A10_2_00d08h00m_2.tif		Huh7_Phase_A12_1_03d16h00m_4.tif
Huh7_Phase_A10_2_00d16h00m_2.tif		Huh7_Phase_A12_1_03d12h00m_3.tif
Huh7_Phase_A11_2_01d04h00m_2.tif		Huh7_Phase_A12_1_03d12h00m_1.tif
Huh7_Phase_A10_2_00d12h00m_3.tif		SKOV3_Phase_F4_2_02d12h00m_1.tif
Huh7_Phase_A11_2_01d08h00m_1.tif		SKOV3_Phase_F4_2_02d16h00m_1.tif
Huh7_Phase_A11_2_02d00h00m_3.tif		SKOV3_Phase_F4_2_02d20h00m_1.tif
Huh7_Phase_A10_2_00d16h00m_1.tif		SKOV3_Phase_E4_2_02d08h00m_1.tif
Huh7_Phase_A11_2_01d12h00m_1.tif		SKOV3_Phase_F4_2_03d00h00m_2.tif
Huh7_Phase_A11_2_01d16h00m_4.tif		SKOV3_Phase_E4_2_02d04h00m_2.tif
Huh7_Phase_A11_2_01d04h00m_4.tif		SKOV3_Phase_F4_2_02d12h00m_4.tif
Huh7_Phase_A11_2_01d08h00m_2.tif		SKOV3_Phase_E4_2_02d00h00m_1.tif
Huh7_Phase_A10_2_00d20h00m_3.tif		SKOV3_Phase_E4_2_02d00h00m_3.tif
Huh7_Phase_A10_2_00d00h00m_4.tif		SKOV3_Phase_E4_2_01d20h00m_4.tif
Huh7_Phase_A11_2_01d12h00m_2.tif		SKOV3_Phase_E4_2_02d08h00m_4.tif
Huh7_Phase_A10_2_00d08h00m_3.tif		SKOV3_Phase_E4_2_01d16h00m_2.tif
Huh7_Phase_A11_2_01d04h00m_1.tif		SKOV3_Phase_F4_2_03d00h00m_3.tif
Huh7_Phase_A11_2_01d08h00m_3.tif		SKOV3_Phase_F4_2_02d16h00m_3.tif
Huh7_Phase_A11_2_01d12h00m_4.tif		SKOV3_Phase_E4_2_02d04h00m_4.tif
Huh7_Phase_A10_2_00d04h00m_1.tif		SKOV3_Phase_F4_2_03d00h00m_1.tif
Huh7_Phase_A11_2_01d12h00m_3.tif		SKOV3_Phase_F4_2_02d20h00m_2.tif
Huh7_Phase_A10_2_01d00h00m_3.tif		SKOV3_Phase_E4_2_01d20h00m_3.tif
Huh7_Phase_A10_2_00d00h00m_1.tif		SKOV3_Phase_E4_2_02d00h00m_4.tif
Huh7_Phase_A10_2_00d04h00m_4.tif		SKOV3_Phase_E4_2_02d04h00m_1.tif
Huh7_Phase_A11_2_01d20h00m_1.tif		SKOV3_Phase_F4_2_02d16h00m_2.tif
Huh7_Phase_A10_2_00d08h00m_4.tif		SKOV3_Phase_F4_2_02d12h00m_2.tif
SKOV3_Phase_G4_1_01d08h00m_2.tif		SKOV3_Phase_F4_2_03d00h00m_4.tif
SKOV3_Phase_H4_1_00d12h00m_3.tif		SKOV3_Phase_E4_2_01d20h00m_1.tif
SKOV3_Phase_H4_1_00d08h00m_3.tif		SKOV3_Phase_E4_2_01d16h00m_1.tif
SKOV3_Phase_H4_1_00d00h00m_4.tif		SKOV3_Phase_F4_2_02d20h00m_4.tif
SKOV3_Phase_H4_1_00d04h00m_3.tif		SKOV3_Phase_F4_2_02d20h00m_3.tif
SKOV3_Phase_H4_1_00d12h00m_2.tif		SKOV3_Phase_F4_2_02d12h00m_3.tif
SKOV3_Phase_G4_1_01d00h00m_1.tif		SKOV3_Phase_E4_2_01d20h00m_2.tif
SKOV3_Phase_G4_1_01d08h00m_4.tif		SKOV3_Phase_E4_2_02d08h00m_3.tif
SKOV3_Phase_H4_1_00d04h00m_4.tif		SKOV3_Phase_E4_2_01d16h00m_4.tif
SKOV3_Phase_H4_1_00d08h00m_1.tif		SKOV3_Phase_E4_2_02d08h00m_2.tif
SKOV3_Phase_G4_1_01d12h00m_1.tif		SKOV3_Phase_E4_2_02d04h00m_3.tif
SKOV3_Phase_G4_1_00d20h00m_2.tif		SKOV3_Phase_E4_2_02d00h00m_2.tif
SKOV3_Phase_G4_1_00d20h00m_1.tif		SKOV3_Phase_F4_2_02d16h00m_4.tif
SKOV3_Phase_H4_1_00d12h00m_4.tif		SKOV3_Phase_E4_2_01d16h00m_3.tif
SKOV3_Phase_H4_1_00d00h00m_3.tif
SKOV3_Phase_G4_1_01d08h00m_3.tif
SKOV3_Phase_H4_1_00d16h00m_4.tif
SKOV3_Phase_G4_1_01d04h00m_2.tif
SKOV3_Phase_G4_1_01d00h00m_2.tif
SKOV3_Phase_G4_1_01d12h00m_3.tif
SKOV3_Phase_G4_1_01d00h00m_4.tif
SKOV3_Phase_H4_1_00d00h00m_1.tif
SKOV3_Phase_G4_1_01d04h00m_4.tif
SKOV3_Phase_G4_1_01d12h00m_2.tif
SKOV3_Phase_H4_1_00d16h00m_2.tif
SKOV3_Phase_G4_1_01d04h00m_1.tif
SKOV3_Phase_H4_1_00d16h00m_3.tif
