# Supplementary material for: LIVECell—A large-scale dataset for label-free live cell segmentation
Source: Nat Methods. 2021 Aug 30;18(9):1038–45. doi: 10.1038/s41592-021-01249-6 (PMC8440198; doi:10.1038/s41592-021-01249-6)
Supplement: Supplementary file 4 — List of images annotated twice. [file 41592_2021_1249_MOESM4_ESM.xlsx]

## Sheet: Supplementary Table 5
Cell Type	Annotation File
BV2	00000040_BV2_Phase_C4_2_01d16h00m_4.json
BV2	00000041_BV2_Phase_C4_2_01d20h00m_1.json
BV2	00000042_BV2_Phase_C4_2_01d20h00m_2.json
BV2	00000050_BV2_Phase_C4_2_02d04h00m_2.json
BV2	00000088_BV2_Phase_A4_1_02d00h00m_4.json
BV2	00000089_BV2_Phase_A4_1_02d04h00m_1.json
BV2	00000090_BV2_Phase_A4_1_02d04h00m_2.json
BV2	00000091_BV2_Phase_A4_1_02d04h00m_3.json
BV2	00000092_BV2_Phase_A4_1_02d04h00m_4.json
BV2	00000093_BV2_Phase_A4_1_02d08h00m_1.json
BV2	00000112_BV2_Phase_B4_1_00d12h00m_4.json
BV2	00000257_BV2_Phase_B4_1_02d04h00m_4.json
BV2	00000285_BV2_Phase_D4_2_02d12h00m_4.json
BV2	00000289_BV2_Phase_D4_2_02d16h00m_4.json
BV2	00000290_BV2_Phase_D4_2_02d20h00m_1.json
BV2	00000292_BV2_Phase_D4_2_02d20h00m_3.json
BV2	00000366_BV2_Phase_D4_1_00d20h00m_2.json
BV2	00000367_BV2_Phase_D4_1_00d20h00m_3.json
BV2	00000521_BV2_Phase_D4_2_02d08h00m_2.json
BV2	00000522_BV2_Phase_D4_2_02d08h00m_3.json
Huh7	00000160_Huh7_Phase_A12_2_03d04h00m_1.json
Huh7	00000180_Huh7_Phase_A10_1_01d16h00m_1.json
Huh7	00000217_Huh7_Phase_A12_1_00d20h00m_2.json
Huh7	00000218_Huh7_Phase_A12_1_00d20h00m_3.json
MCF7	00000002_MCF7_Phase_E4_1_00d00h00m_2.json
MCF7	00000003_MCF7_Phase_E4_1_00d00h00m_3.json
MCF7	00000004_MCF7_Phase_E4_1_00d00h00m_4.json
MCF7	00000005_MCF7_Phase_E4_1_00d04h00m_1.json
MCF7	00000006_MCF7_Phase_E4_1_00d04h00m_2.json
MCF7	00000138_MCF7_Phase_F4_2_02d20h00m_2.json
MCF7	00000142_MCF7_Phase_G4_1_00d00h00m_2.json
MCF7	00000250_MCF7_Phase_H4_1_00d00h00m_1.json
MCF7	00000262_MCF7_Phase_H4_1_00d12h00m_1.json
MCF7	00000264_MCF7_Phase_H4_1_00d12h00m_3.json
SHSY5Y	00000016_SHSY5Y_Phase_A10_2_03d12h00m_4.json
SHSY5Y	00000021_SHSY5Y_Phase_B10_2_00d04h00m_1.json
SHSY5Y	00000022_SHSY5Y_Phase_B10_2_00d04h00m_2.json
SHSY5Y	00000023_SHSY5Y_Phase_B10_2_00d04h00m_3.json
SHSY5Y	00000027_SHSY5Y_Phase_B10_2_00d08h00m_3.json
SHSY5Y	00000028_SHSY5Y_Phase_B10_2_00d08h00m_4.json
SHSY5Y	00000032_SHSY5Y_Phase_B10_2_00d12h00m_4.json
SHSY5Y	00000033_SHSY5Y_Phase_B10_2_00d16h00m_1.json
SHSY5Y	00000034_SHSY5Y_Phase_B10_2_00d16h00m_2.json
SHSY5Y	00000035_SHSY5Y_Phase_B10_2_00d16h00m_3.json
SHSY5Y	00000036_SHSY5Y_Phase_B10_2_00d16h00m_4.json
SHSY5Y	00000037_SHSY5Y_Phase_B10_2_00d20h00m_1.json
SHSY5Y	00000038_SHSY5Y_Phase_B10_2_00d20h00m_2.json
SHSY5Y	00000040_SHSY5Y_Phase_B10_2_00d20h00m_4.json
SHSY5Y	00000041_SHSY5Y_Phase_C10_1_02d00h00m_1.json
SHSY5Y	00000100_SHSY5Y_Phase_A10_1_03d08h00m_4.json
SHSY5Y	00000429_SHSY5Y_Phase_D10_2_00d20h00m_1.json
SHSY5Y	00000430_SHSY5Y_Phase_D10_2_00d20h00m_2.json
SkBr3	00000082_SkBr3_Phase_H3_1_02d16h00m_2.json
SkBr3	00000083_SkBr3_Phase_H3_1_02d16h00m_3.json
SkBr3	00000084_SkBr3_Phase_H3_1_02d16h00m_4.json
SkBr3	00000085_SkBr3_Phase_H3_1_02d20h00m_1.json
SkBr3	00000296_SkBr3_Phase_F3_1_00d20h00m_3.json
SkBr3	00000298_SkBr3_Phase_G3_2_03d00h00m_1.json
SkBr3	00000299_SkBr3_Phase_G3_2_03d00h00m_2.json
SkBr3	00000300_SkBr3_Phase_G3_2_03d00h00m_3.json
SkBr3	00000301_SkBr3_Phase_G3_2_03d00h00m_4.json
SkBr3	00000302_SkBr3_Phase_G3_2_03d04h00m_1.json
SkBr3	00000303_SkBr3_Phase_G3_2_03d04h00m_2.json
SkBr3	00000304_SkBr3_Phase_G3_2_03d04h00m_3.json
SkBr3	00000305_SkBr3_Phase_G3_2_03d04h00m_4.json
SkBr3	00000325_SkBr3_Phase_H3_2_01d08h00m_4.json
SkBr3	00000359_SkBr3_Phase_G3_1_01d16h00m_4.json
SkBr3	00000364_SkBr3_Phase_H3_1_00d00h00m_1.json
SkBr3	00000365_SkBr3_Phase_H3_1_00d00h00m_2.json
SkBr3	00000367_SkBr3_Phase_H3_1_00d00h00m_4.json
SkBr3	00000368_SkBr3_Phase_H3_1_00d04h00m_1.json
SkBr3	00000369_SkBr3_Phase_H3_1_00d04h00m_2.json
SkBr3	00000376_SkBr3_Phase_H3_1_00d12h00m_1.json
SkBr3	00000377_SkBr3_Phase_H3_1_00d12h00m_2.json
SkBr3	00000378_SkBr3_Phase_H3_1_00d12h00m_3.json
SkBr3	00000379_SkBr3_Phase_H3_1_00d12h00m_4.json
SkBr3	00000380_SkBr3_Phase_H3_1_00d16h00m_1.json
SkBr3	00000381_SkBr3_Phase_H3_1_00d16h00m_2.json
SkBr3	00000382_SkBr3_Phase_H3_1_00d16h00m_3.json
SkBr3	00000383_SkBr3_Phase_H3_1_00d16h00m_4.json
SkBr3	00000384_SkBr3_Phase_H3_1_00d20h00m_1.json
SkBr3	00000439_SkBr3_Phase_F3_1_02d00h00m_2.json
SkBr3	00000440_SkBr3_Phase_F3_1_02d00h00m_3.json
SkBr3	00000441_SkBr3_Phase_F3_1_02d00h00m_4.json
SkBr3	00000442_SkBr3_Phase_F3_1_02d04h00m_1.json
SkBr3	00000443_SkBr3_Phase_F3_1_02d04h00m_2.json
SkBr3	00000444_SkBr3_Phase_F3_1_02d04h00m_3.json
SkBr3	00000447_SkBr3_Phase_F3_1_02d08h00m_2.json
SkBr3	00000448_SkBr3_Phase_F3_1_02d08h00m_3.json
SKOV3	00000128_SKOV3_Phase_H4_1_00d00h00m_2.json
SKOV3	00000129_SKOV3_Phase_H4_1_00d00h00m_3.json
SKOV3	00000133_SKOV3_Phase_H4_1_00d04h00m_3.json
SKOV3	00000134_SKOV3_Phase_H4_1_00d04h00m_4.json
SKOV3	00000157_SKOV3_Phase_E4_2_02d16h00m_4.json
SKOV3	00000160_SKOV3_Phase_E4_2_02d20h00m_3.json
SKOV3	00000161_SKOV3_Phase_E4_2_02d20h00m_4.json
SKOV3	00000164_SKOV3_Phase_E4_2_03d00h00m_3.json
SKOV3	00000186_SKOV3_Phase_E4_2_02d00h00m_2.json
SKOV3	00000188_SKOV3_Phase_E4_2_02d00h00m_4.json
SKOV3	00000189_SKOV3_Phase_E4_2_02d04h00m_1.json
SKOV3	00000194_SKOV3_Phase_G4_1_02d00h00m_1.json
SKOV3	00000195_SKOV3_Phase_G4_1_02d00h00m_2.json
SKOV3	00000196_SKOV3_Phase_G4_1_02d00h00m_3.json
SKOV3	00000197_SKOV3_Phase_G4_1_02d00h00m_4.json
SKOV3	00000198_SKOV3_Phase_G4_1_02d04h00m_1.json
SKOV3	00000199_SKOV3_Phase_G4_1_02d04h00m_2.json
SKOV3	00000200_SKOV3_Phase_G4_1_02d04h00m_3.json
SKOV3	00000203_SKOV3_Phase_G4_1_02d08h00m_2.json
SKOV3	00000229_SKOV3_Phase_G4_2_01d20h00m_2.json
SKOV3	00000230_SKOV3_Phase_G4_2_01d20h00m_3.json
SKOV3	00000231_SKOV3_Phase_G4_2_01d20h00m_4.json
SKOV3	00000234_SKOV3_Phase_G4_2_02d00h00m_3.json
SKOV3	00000235_SKOV3_Phase_G4_2_02d00h00m_4.json
SKOV3	00000237_SKOV3_Phase_G4_2_02d04h00m_2.json
SKOV3	00000238_SKOV3_Phase_G4_2_02d04h00m_3.json
SKOV3	00000239_SKOV3_Phase_G4_2_02d04h00m_4.json
SKOV3	00000240_SKOV3_Phase_G4_2_02d08h00m_1.json
SKOV3	00000241_SKOV3_Phase_G4_2_02d08h00m_2.json
SKOV3	00000242_SKOV3_Phase_G4_2_02d08h00m_3.json
SKOV3	00000244_SKOV3_Phase_H4_2_00d00h00m_1.json
SKOV3	00000245_SKOV3_Phase_H4_2_00d00h00m_2.json
SKOV3	00000246_SKOV3_Phase_H4_2_00d00h00m_3.json
SKOV3	00000248_SKOV3_Phase_H4_2_00d04h00m_1.json
SKOV3	00000249_SKOV3_Phase_H4_2_00d04h00m_2.json
SKOV3	00000250_SKOV3_Phase_H4_2_00d04h00m_3.json
SKOV3	00000251_SKOV3_Phase_H4_2_00d04h00m_4.json
SKOV3	00000252_SKOV3_Phase_H4_2_00d08h00m_1.json
SKOV3	00000253_SKOV3_Phase_H4_2_00d08h00m_2.json
SKOV3	00000254_SKOV3_Phase_H4_2_00d08h00m_3.json
SKOV3	00000256_SKOV3_Phase_H4_2_00d12h00m_1.json
SKOV3	00000257_SKOV3_Phase_H4_2_00d12h00m_2.json
SKOV3	00000258_SKOV3_Phase_H4_2_00d12h00m_3.json
SKOV3	00000269_SKOV3_Phase_E4_1_01d00h00m_2.json
SKOV3	00000270_SKOV3_Phase_E4_1_01d00h00m_3.json
SKOV3	00000273_SKOV3_Phase_E4_1_01d04h00m_2.json
SKOV3	00000274_SKOV3_Phase_E4_1_01d04h00m_3.json
SKOV3	00000276_SKOV3_Phase_E4_1_01d08h00m_1.json
SKOV3	00000278_SKOV3_Phase_E4_1_01d08h00m_3.json
SKOV3	00000300_SKOV3_Phase_G4_2_01d16h00m_1.json
SKOV3	00000301_SKOV3_Phase_G4_2_01d16h00m_2.json
SKOV3	00000302_SKOV3_Phase_G4_2_01d16h00m_3.json
SKOV3	00000303_SKOV3_Phase_G4_2_01d16h00m_4.json
SKOV3	00000304_SKOV3_Phase_G4_2_01d20h00m_1.json
