# Supplementary material for: LIVECell—A large-scale dataset for label-free live cell segmentation
Source: Nat Methods. 2021 Aug 30;18(9):1038–45. doi: 10.1038/s41592-021-01249-6 (PMC8440198; doi:10.1038/s41592-021-01249-6)
Supplement: Supplementary file 5 — Detailed annotation performance on LIVECell benchmarks. [file 41592_2021_1249_MOESM5_ESM.xlsx]

## Sheet: Sheet1
				bbox						seg
Architecture	Setup	Train	Test	AP	AP50	AP75	APs	APm	APl	AP	AP50	AP75	APs	APm	APl
Anchor-based	All Cells	CellNet	CellNet	48.43	81.44	51.41	48.5	49.49	54.18	47.89	80.8	51.64	45.75	48.33	56.94
	Single Cell	A172	A172	36.37	72.05	32.79	26.44	36.99	40.65	38.02	73.77	36.47	20.78	33.83	45.83
		BT-474	BT-474	43.25	79.24	42.54	37.59	48.52	33.26	43	75.79	44.03	32.26	48.59	49.41
		BV-2	BV-2	54.36	86.77	62.09	54.44	18.42	nan	52.6	84.84	60.37	52.6	44.5	nan
		Huh7	Huh7	52.79	82.62	57.71	44.75	47.96	58.23	51.83	80.19	58.46	41.85	43.04	59.78
		MCF7	MCF7	37.53	75.01	33.82	37.12	45.29	22.49	37.94	74.27	36.37	33.65	50.53	43.76
		SH-SY5Y	SH-SY5Y	27.87	61.66	22.64	31.16	32.22	2.74	24.92	60.96	16.05	23.4	27.16	18.32
		SkBr3	SkBr3	64.41	90.53	77.17	65.38	65.15	55.82	65.39	90.48	79.67	64.24	68.8	62.77
		SK-OV-3	SK-OV-3	53.29	85.11	57.27	30.69	47.78	58.11	54.12	86.55	61.14	27.1	44.3	59.61
	Transferability	CellNet	A172	38.65	74.4	35.39	30.07	39.31	42.24	40.14	76.81	38.96	23.49	35.94	47.51
		CellNet	BT-474	44.89	80.8	44.57	39.62	50.64	39.41	44.44	77.19	46.11	33.64	49.58	52.39
		CellNet	BV-2	56.92	87.67	66.15	57	32.89	nan	55.21	85.96	64.42	55.21	55.55	nan
		CellNet	Huh7	54.7	84.15	59.61	47.15	51.28	59.23	53.35	82.45	59.7	44.01	44.3	59.96
		CellNet	MCF7	39.15	77.44	35.69	38.29	49.71	36.66	39.5	76.02	37.94	34.95	53	55.09
		CellNet	SH-SY5Y	30.5	65.1	25.58	33.36	36.27	9.65	27.62	65.28	18.88	26.15	30.02	24.36
		CellNet	SkBr3	65.98	90.69	79.72	67.02	67.23	57.91	66.72	90.66	81.57	65.72	70.08	65.02
		CellNet	SK-OV-3	54.64	85.83	58.77	35.95	49.92	59	54.98	87.4	62.52	31.06	46	59.91
		A172	CellNet	35.1	63.23	35.78	33.69	41.07	41.51	34.7	61.58	36.89	31.62	37.23	47.09
		A172	BT-474	27.85	54.37	26.09	22.94	38.51	23.35	25.51	47.55	25.65	20.6	32.6	24.57
		A172	BV-2	37.72	63.58	42.01	38.82	25.56	nan	37.84	62.33	43.52	38.03	37.24	nan
		A172	Huh7	45.86	76.67	47.55	41.11	42.92	49.04	43.26	72.18	46.76	36.04	37.53	48.76
		A172	MCF7	20.4	43.96	17.76	20.58	39.69	17.89	19.97	41.51	19.03	18.92	33.95	25.45
		A172	SH-SY5Y	17.2	44.66	11.37	22.18	23.15	2.83	15.75	41.66	9.45	16.52	17.16	10.08
		A172	SkBr3	61.19	87.31	73.97	61.28	65	50.4	62	87.01	76.37	60.41	66.39	58.52
		A172	SK-OV-3	47.1	81.39	48.75	32.8	46.32	49.28	48.24	83.51	51.99	26.43	40.82	52.9
		BT-474	CellNet	35.93	64.46	37.09	39.91	36.77	17.06	36.99	65.82	38.97	37.68	39.96	30.84
		BT-474	A172	20.36	47.13	15.63	28.32	23.33	14.79	23.86	54.59	18.82	21.37	25.5	29.71
		BT-474	BV-2	46.62	75.34	53.29	47.01	24.97	nan	46.17	73.6	53.74	46.21	51.55	nan
		BT-474	Huh7	29.66	55.79	28.9	45.79	26.76	27.5	29.28	53.93	29.75	41.52	27.32	36.89
		BT-474	MCF7	31.73	63.88	28.83	30.36	46.28	19.22	31.82	62.21	30.78	27.13	48.61	44.9
		BT-474	SH-SY5Y	11.15	30.14	7.21	19.03	5.84	0.13	13.48	37.44	8.07	15	11.71	6.26
		BT-474	SkBr3	63.04	89.24	75.9	64.91	64.32	29.51	64.49	89.26	79.08	64.25	68.57	45.8
		BT-474	SK-OV-3	21.82	47.99	18.04	30.81	30.35	17.39	25.38	54.44	21.84	25.65	29.24	28.76
		BV-2	CellNet	20.83	34.22	23.59	31.19	9.55	0.8	21.39	35.91	23.74	31.3	13.64	0.82
		BV-2	A172	1.48	2.4	1.42	6.22	1.79	0.28	1.6	2.95	1.58	6.6	3.07	0.79
		BV-2	BT-474	8.15	12.61	9.1	11.7	8.96	0.18	8.11	12.52	9.18	11.33	10.29	0.89
		BV-2	Huh7	5.2	8.76	5.78	27.48	1.54	0.37	5.17	8.67	5.79	26.88	2.82	0.43
		BV-2	MCF7	5.76	12.34	5.04	6.12	5.32	0.03	6.19	13.28	5.32	6.39	7.86	0.89
		BV-2	SH-SY5Y	4.68	10.86	3.69	7.5	0.48	nan	7.02	19.71	4.28	10.13	3.01	nan
		BV-2	SkBr3	51.48	76.02	61.51	61.65	41	0.79	53.7	77.03	65.1	62.31	48.47	0.89
		BV-2	SK-OV-3	1.99	3.23	2.02	13.17	3.59	0.82	2.12	3.59	2.06	13.26	5.46	0.83
		Huh7	CellNet	31.66	54.74	33.49	29.39	36.5	35.57	31.78	54.26	34.6	28.1	34.12	42.95
		Huh7	A172	29.33	59.74	25.83	18.92	29.38	32.89	32.04	63.69	29.79	16.66	28.47	40.59
		Huh7	BT-474	28.91	52.33	28.78	18.96	39.39	32.6	26.95	47.47	28.7	17.71	34.24	35.79
		Huh7	BV-2	38.05	60.37	44.21	38.47	32.48	nan	37.31	59.25	43.99	37.41	44.2	nan
		Huh7	MCF7	16.22	32.73	15.09	13.09	38.62	21.07	15.57	30.32	16.01	12.13	32.92	30.62
		Huh7	SH-SY5Y	8.7	23.88	5.55	12.11	8.74	0.45	8.47	23.51	5.14	10.08	7.2	3.41
		Huh7	SkBr3	61.27	87.18	74.19	61.07	63.93	46.45	61.74	87	75.98	60.43	65.66	57.03
		Huh7	SK-OV-3	36.05	68.33	34.45	23.9	37.52	37.4	39.34	73.47	39.24	21.62	34.02	44.63
		MCF7	CellNet	34.26	62.32	35.52	42.24	29.56	8.61	35.4	64.59	37.03	40.07	34.77	18.99
		MCF7	A172	11.18	27.49	8.36	23.64	12.69	6.69	12.86	31.34	9.75	17.81	15.28	16.18
		MCF7	BT-474	31.81	63.37	29.23	30.28	34.45	15.78	31.46	60.59	30.6	25.37	37.08	27.89
		MCF7	BV-2	49.67	81.27	56.78	49.79	25.72	nan	48.93	79.26	57.06	48.94	41.75	nan
		MCF7	Huh7	13.29	28.59	12.27	37.85	9.62	9.37	12.74	26.97	11.81	33.17	12.63	16.01
		MCF7	SH-SY5Y	12.39	32.37	8.15	21.01	5.48	0.16	16.41	45.96	9.01	17.86	14.43	4.1
		MCF7	SkBr3	60.04	87.65	73.21	63.85	58.35	18.57	60.92	87.62	75.6	63.04	62.85	31.16
		MCF7	SK-OV-3	14.43	32.23	11.96	26.55	22.08	10.35	16.82	37.4	14.22	22.08	22.92	19.79
		SH-SY5Y	CellNet	31.89	58.62	32.51	39.23	30.04	4.1	31.54	57.75	32.48	36.49	30.87	13.52
		SH-SY5Y	A172	7.36	19.02	5.31	17.67	9.18	3.1	7.52	19.25	5.42	12.55	10.85	12.24
		SH-SY5Y	BT-474	20.51	41.24	18.77	19.57	23.48	8.38	19.87	38.19	19.31	16.99	27.1	18.02
		SH-SY5Y	BV-2	50.03	82.64	55.64	50.25	24.6	nan	49.2	80.09	56.42	49.21	44.09	nan
		SH-SY5Y	Huh7	15.07	28.79	14.9	40.02	12.94	9.87	13.61	25.92	13.8	35.76	14.56	17.68
		SH-SY5Y	MCF7	22.5	50.71	17.69	22.09	29.32	3.06	23.2	49.83	19.87	19.51	36.16	10.45
		SH-SY5Y	SkBr3	59.85	87.24	71.69	63.6	58.49	9.75	61.35	87.27	74.64	63.11	64.21	28.23
		SH-SY5Y	SK-OV-3	8.13	20.25	6.15	22.96	13.88	4.52	8.63	21.88	6.41	16.82	12.35	13.22
		SkBr3	CellNet	37.63	64.98	39.76	40.07	35.67	28.85	37.45	64.67	40.19	37.9	37.06	36.28
		SkBr3	A172	25.2	53.82	21.12	19.79	25.77	28.3	27.36	57.98	23.7	16.84	27.81	37.35
		SkBr3	BT-474	24.5	43.72	25.03	19.32	32.84	19.05	23.49	40.11	25.29	18.37	31.09	20.14
		SkBr3	BV-2	54.7	85.56	63.66	54.79	37.1	nan	52.26	83.13	60.74	52.24	54.24	nan
		SkBr3	Huh7	37.32	63.21	39.37	40.57	30.84	43.98	36.41	60.2	39.32	35.35	33.51	44.97
		SkBr3	MCF7	23.77	49.99	20.76	22.62	36.95	8.66	23.16	47.3	21.32	20.27	36.07	13.37
		SkBr3	SH-SY5Y	17.04	40.75	12.93	21.85	13.27	0.74	18.62	46.24	12.72	19.47	17.58	5.88
		SkBr3	SK-OV-3	30.27	59.53	28.19	26.98	31.75	32.11	32.45	63.72	30.91	23.91	30.66	40.03
		SK-OV-3	CellNet	33.93	60.75	34.48	31.19	40.08	46.86	33.37	58.89	35.26	29.23	35.92	50.55
		SK-OV-3	A172	35.65	70.55	31.8	24.49	35.27	40.58	37.14	72.61	35.1	20.11	32.84	45.05
		SK-OV-3	BT-474	25.9	52.02	23.57	22.41	36.02	21.03	24.16	46.22	23.61	20.32	31.34	22.24
		SK-OV-3	BV-2	32.58	54.98	36.45	34.17	16.34	nan	32.34	53.99	37.16	32.86	27.14	nan
		SK-OV-3	Huh7	48.58	78.17	50.94	43.47	42.67	53.42	46.53	74.39	50.73	38.47	38.8	53.36
		SK-OV-3	MCF7	21.25	47.46	17.24	22.26	37.51	9.7	21.24	45.3	19.09	20.31	32.78	14.85
		SK-OV-3	SH-SY5Y	13.82	36.8	8.93	17.74	23.66	4.44	10.97	30.93	6.48	13.29	13.27	5.4
		SK-OV-3	SkBr3	59.24	84.9	70.31	58.88	64.94	50.8	59.7	84.47	72.07	57.99	65.13	58.37
Anchor-free	All Cells	CellNet	CellNet	48.45	82.98	50.44	48.32	49.45	50.74	47.78	81.63	50.9	45.11	49.07	56.99
	Single Cell	A172	A172	31.49	68.47	25.15	27.34	33.22	30.79	34.57	72.12	30.16	18.54	32.21	43.12
		BT-474	BT-474	42.12	80.86	39.18	38.4	47.82	34.27	42.6	77.61	42.54	31.35	48.19	49.77
		BV-2	BV-2	42.62	86.53	34.04	42.62	16.06	nan	45.69	84.88	45.21	45.76	21.98	nan
		Huh7	Huh7	42.44	79.56	42.08	32.66	41.93	45.96	45.85	78.26	49.92	31.82	37.63	53.82
		MCF7	MCF7	36.53	76.72	30.36	35.88	43.55	19.44	37.3	76.19	32.98	33.15	49.13	40.89
		SH-SY5Y	SH-SY5Y	25.2	60.93	17.09	30.19	26.31	0.94	23.91	61.06	13.87	23.26	25.51	14.37
		SkBr3	SkBr3	64.35	90.17	78.05	65.59	66.63	51.91	65.85	90.25	80.54	64.7	69.36	60.11
		SK-OV-3	SK-OV-3	46.43	84.3	46.17	26.57	44.47	49.72	49.39	86.01	53.07	21.99	40.36	55.33
	Transferability	CellNet	A172	37.57	74.6	33.51	29.5	39.22	39.49	39.38	76.74	37.13	22.72	35.27	47.41
		CellNet	BT-474	46.32	82.94	45.58	40.78	52.89	42.1	45.63	79.29	47.16	33.77	51.49	55.75
		CellNet	BV-2	55.41	87.37	63.44	55.52	29.28	nan	53.31	85.23	61.25	53.32	52.95	nan
		CellNet	Huh7	55.74	86.32	60.29	46.53	53.24	60.82	54.64	84.06	61.13	43.92	45.55	61.79
		CellNet	MCF7	39.85	79.78	35.67	39.2	47.66	34.34	40.14	78.57	37.61	35.51	53.42	54.92
		CellNet	SH-SY5Y	30.71	67.35	24.7	33.12	35.52	5.81	27.72	65.84	18.73	26.23	30.16	23.01
		CellNet	SkBr3	65.44	91.27	77.89	65.99	67.65	56.68	66.49	91.27	81.06	64.76	70.5	64.57
		CellNet	SK-OV-3	53.1	88	56.64	34.38	51.06	56.02	54.41	89.09	60.84	29.97	46.57	59.56
		A172	CellNet	32.94	65.82	30.12	32.99	40.26	31.4	35.46	66.22	35.67	32.36	39.26	43.84
		A172	BT-474	32.38	63.17	30.13	26.1	43.35	28.7	31.12	57.92	31.17	22.1	38.11	34.49
		A172	BV-2	33.14	68.32	29.48	34.33	15.6	nan	40.25	71.14	43.7	40.3	48.82	nan
		A172	Huh7	41.58	76.28	40.32	39.28	42.27	42.41	42.38	73.83	44.16	35.93	38.25	48.44
		A172	MCF7	25.92	57.43	20.89	25.29	41.71	26.43	25.59	54.1	22.79	21.58	41.67	43.07
		A172	SH-SY5Y	18.84	50.76	10.7	22.29	23.73	1.08	16.24	45.35	8.21	15.4	18.13	10.08
		A172	SkBr3	60.88	89.69	73.88	60.53	64.88	49.12	62.85	89.83	77.97	60.44	68.18	58.61
		A172	SK-OV-3	33.78	71.01	28.34	28.87	37.97	32.87	39.31	76.77	37.26	23.3	37.51	44.9
		BT-474	CellNet	30.44	60.04	28.44	38.75	33.09	9.61	33.69	64.96	32.35	36.24	36.48	21.38
		BT-474	A172	11.68	34.16	5.93	17.04	14.89	7.77	17.47	47.22	10.28	13.13	19.26	21.33
		BT-474	BV-2	44.42	78.02	46.83	44.88	17.32	nan	44.64	76.34	48.71	44.7	43.16	nan
		BT-474	Huh7	27.29	58.54	22.81	42.61	34.87	21.55	30.52	60.57	28.48	38.54	30.21	30.03
		BT-474	MCF7	32.71	69.23	27.35	32.04	45.72	22.85	32.17	66.65	28.23	27.85	47.3	43.37
		BT-474	SH-SY5Y	11.75	35.57	5.31	17.97	8.92	0.32	15.68	46.43	6.8	15.83	15.51	7.46
		BT-474	SkBr3	61.07	88.91	73.56	63.69	63.32	22.27	62.94	89.47	76.56	62.85	66.78	35.06
		BT-474	SK-OV-3	9.2	28.35	4.02	16.98	14.97	6.81	16.42	44.81	9	15.66	18.89	18.08
		BV-2	CellNet	9.93	24.45	5.9	16.08	2.2	0.06	13.77	29.83	11.62	22.05	4.25	0.02
		BV-2	A172	0.19	0.6	0.09	1.21	0.45	nan	0.39	1.02	0.23	2.08	1.38	nan
		BV-2	BT-474	2.6	6.95	1.41	4.71	2.29	nan	3.39	7.3	2.78	6	3.75	nan
		BV-2	Huh7	4	8.15	3.79	21.83	0.69	nan	4.68	8.55	4.76	24.88	1.29	nan
		BV-2	MCF7	2.35	8.52	0.74	2.82	1.11	nan	3.87	13.15	1.65	4.59	2.67	nan
		BV-2	SH-SY5Y	1.74	5.6	0.61	2.64	0.4	nan	3.39	11.38	1.5	5.25	0.69	nan
		BV-2	SkBr3	19.98	53.57	8.59	29.28	8.35	nan	27.84	61.19	21.29	39.87	14.42	nan
		BV-2	SK-OV-3	0.66	1.48	0.53	4.89	0.89	0.1	1.14	2.11	1.12	7.37	1.68	0.1
		Huh7	CellNet	23.38	50.84	19.08	22.57	33.78	26.69	26.38	52.38	24.92	21.92	31.31	40.77
		Huh7	A172	24.15	59.46	15.91	16.14	27.68	23.96	28.94	64.96	23.03	12.6	25.27	36.96
		Huh7	BT-474	28.19	58.61	24.63	18.57	38.14	33.28	27.47	53.24	26.92	17.09	34.14	38.4
		Huh7	BV-2	25.98	53.85	21.74	26.83	18.3	nan	28.64	55.85	27.02	28.88	33.11	nan
		Huh7	MCF7	13.38	32.06	9.66	11.28	33.75	17.64	13.56	30.22	11.6	10.15	29.82	30.92
		Huh7	SH-SY5Y	7.46	25.72	2.58	9.97	12.84	0.3	6.59	22.42	2.21	6.45	8.15	3.59
		Huh7	SkBr3	52.87	85.63	59.55	51.5	60.22	36.5	56.44	86.73	67.81	53	63.35	51.1
		Huh7	SK-OV-3	28.37	66.54	20.03	18.54	32.42	28.08	36.78	75.54	32.29	15.12	30.53	41.95
		MCF7	CellNet	28.62	56.38	26.87	38.78	25.03	3.81	31.74	61.49	30.72	37.29	31.27	11.83
		MCF7	A172	6.05	17.67	3.06	11.63	7.85	3.18	8.31	23.86	4.43	9.65	12.06	10.61
		MCF7	BT-474	29.39	63.99	24.09	30.98	30.47	13.9	28.69	59.95	25.26	23.95	33.39	27.38
		MCF7	BV-2	46.96	80.09	50.7	47.32	10.93	nan	48.14	79.51	54.27	48.16	45.37	nan
		MCF7	Huh7	14.1	32.87	11.28	38.62	14.32	8	14.21	31.17	12.5	34.15	14.91	13.8
		MCF7	SH-SY5Y	10.56	32.28	4.57	16.55	4.91	0.08	15.01	45.71	6.02	15.79	14.64	4.16
		MCF7	SkBr3	58.03	88.23	68.35	62.36	56.4	10.34	59.63	87.74	72.46	61.76	61.05	20.97
		MCF7	SK-OV-3	5.23	16.37	2.32	15.79	9.13	3.1	8.82	26.21	3.94	15.59	15	10.57
		SH-SY5Y	CellNet	21.04	45.45	17.49	34.24	15.7	1.36	24.18	47.99	22.88	31.58	19.38	4.01
		SH-SY5Y	A172	3.03	8.74	1.7	11.21	3.16	1.46	2.53	7.3	1.43	7.59	4.05	3.81
		SH-SY5Y	BT-474	18.65	45.9	12.68	20.22	19.98	6.46	16.91	39.13	13.52	15.67	20.79	14.24
		SH-SY5Y	BV-2	43.21	84.51	38.49	43.57	7.34	nan	46.2	82.4	48.46	46.21	34.84	nan
		SH-SY5Y	Huh7	5.83	13.88	4.69	29.29	2.95	2.39	6.34	12.31	6.32	28.63	3.71	2.23
		SH-SY5Y	MCF7	22.92	56.53	14.95	24.96	19.83	2.13	23.24	55.9	16.33	21.75	30.86	6.91
		SH-SY5Y	SkBr3	52.19	84.02	59.79	59.76	45.13	2.15	54.35	83.11	64.71	59.82	52.08	6.15
		SH-SY5Y	SK-OV-3	2.75	8.42	1.29	15.32	4.52	1.55	2.76	6.93	1.94	11.88	4.53	3.72
		SkBr3	CellNet	26.69	59.24	27.14	36.17	30.62	15.89	32.7	60.92	32.37	34.29	32.17	28.5
		SkBr3	A172	16.17	49.22	6.25	16.05	17.4	15.42	23.42	59.6	14	13.68	21.6	30.72
		SkBr3	BT-474	24.97	50.88	22.25	20.47	34.44	19.73	23.46	43.87	23.19	18.26	29.96	23.26
		SkBr3	BV-2	51.6	84.25	58.39	51.78	33.51	nan	49.54	80.82	56.56	49.62	42.48	nan
		SkBr3	Huh7	39.43	74.28	37.39	38.15	34.09	43.04	40.35	70.81	42.64	35.23	32.61	46.98
		SkBr3	MCF7	15.63	36.49	11.77	16.1	30.78	10.61	16.08	34.48	13.95	14.4	28.48	16.45
		SkBr3	SH-SY5Y	11.85	36.12	5.34	17.21	10.44	0.37	13.21	38.55	6.21	14.31	12.03	3.45
		SkBr3	SK-OV-3	14.74	46.79	4.7	19.45	17.17	13.8	23.87	61.88	12.59	18.11	22.93	28.67
		SK-OV-3	CellNet	28.01	58.59	24.52	27.29	36.82	38.28	31.09	59.16	30.9	27.25	34.03	47.1
		SK-OV-3	A172	30.15	67.92	23.15	21.15	32.77	32.96	32.93	69.12	28.53	15.5	28.89	40.78
		SK-OV-3	BT-474	17.32	38.72	14.49	17.2	28.72	15.2	18.47	36.87	17.8	16.43	25.01	16.34
		SK-OV-3	BV-2	27.47	59.14	23.46	29.68	17.46	nan	33.25	61.88	34.98	33.62	35.73	nan
		SK-OV-3	Huh7	44.03	77.15	44.9	35.3	40.53	49.64	43.64	73.81	47.02	31.19	35.54	51.01
		SK-OV-3	MCF7	17.21	43.24	11.28	18.18	33.47	13.28	17.98	42.4	13.78	15.8	31.5	16.85
		SK-OV-3	SH-SY5Y	11.86	36.45	5.08	14.47	21.66	2.33	10.22	30.82	4.44	9.81	12.3	7.34
		SK-OV-3	SkBr3	54.94	86.21	64.41	55.01	61.86	50.98	59.07	87.03	71.56	56.46	64.92	59.28
