# Supplementary material for: LIVECell—A large-scale dataset for label-free live cell segmentation
Source: Nat Methods. 2021 Aug 30;18(9):1038–45. doi: 10.1038/s41592-021-01249-6 (PMC8440198; doi:10.1038/s41592-021-01249-6)
Supplement: Supplementary file 6 — Detailed annotation performance on LIVECell scale experiments. [file 41592_2021_1249_MOESM6_ESM.xlsx]

## Sheet: DATASET_EVAL
Architecture	Train	Test	IoU	Precision	Recall	FNR
Anchor-based	LIVECell	LIVECell	50	80.8	86.32	13.68
	LIVECell	LIVECell	55	77.2	83.23	16.77
	LIVECell	LIVECell	60	72.89	79.48	20.52
	LIVECell	LIVECell	65	67.67	74.74	25.26
	LIVECell	LIVECell	70	61.06	68.39	31.61
	LIVECell	LIVECell	75	51.64	59.68	40.32
	LIVECell	LIVECell	80	38.85	47.72	52.28
	LIVECell	LIVECell	85	22.39	31.93	68.07
	LIVECell	LIVECell	90	6.27	13.95	86.05
	LIVECell	LIVECell	95	0.13	1.28	98.72
	LIVECell	A172	50	76.81	86.26	13.74
	LIVECell	A172	55	70.52	81.59	18.41
	LIVECell	A172	60	64.21	76.14	23.86
	LIVECell	A172	65	57.02	69.71	30.29
	LIVECell	A172	70	48.62	61.6	38.4
	LIVECell	A172	75	38.96	51.55	48.45
	LIVECell	A172	80	27.52	39.02	60.98
	LIVECell	A172	85	14.35	23.6	76.4
	LIVECell	A172	90	3.26	8.22	91.78
	LIVECell	A172	95	0.13	0.29	99.71
	LIVECell	BT-474	50	77.19	87.93	12.07
	LIVECell	BT-474	55	72.22	83.9	16.1
	LIVECell	BT-474	60	67.32	79.13	20.87
	LIVECell	BT-474	65	61.24	73.27	26.73
	LIVECell	BT-474	70	54.4	66.1	33.9
	LIVECell	BT-474	75	46.11	57.19	42.81
	LIVECell	BT-474	80	35.52	45.55	54.45
	LIVECell	BT-474	85	22.65	31.39	68.61
	LIVECell	BT-474	90	7.65	14.4	85.6
	LIVECell	BT-474	95	0.08	1.05	98.95
	LIVECell	BV-2	50	85.96	89.25	10.75
	LIVECell	BV-2	55	84	87.83	12.17
	LIVECell	BV-2	60	82.66	86.04	13.96
	LIVECell	BV-2	65	79.41	83.11	16.89
	LIVECell	BV-2	70	73.93	78.47	21.53
	LIVECell	BV-2	75	64.42	70.61	29.39
	LIVECell	BV-2	80	48.43	57.62	42.38
	LIVECell	BV-2	85	26.31	38.1	61.9
	LIVECell	BV-2	90	6.69	15.96	84.04
	LIVECell	BV-2	95	0.25	1.92	98.08
	LIVECell	Huh7	50	84.15	90.12	9.88
	LIVECell	Huh7	55	81.06	87.25	12.75
	LIVECell	Huh7	60	76.23	84.1	15.9
	LIVECell	Huh7	65	71.42	80.98	19.02
	LIVECell	Huh7	70	66.51	76.98	23.02
	LIVECell	Huh7	75	59.61	70.95	29.05
	LIVECell	Huh7	80	50.58	62.49	37.51
	LIVECell	Huh7	85	36.54	48.31	51.69
	LIVECell	Huh7	90	18.25	26.84	73.16
	LIVECell	Huh7	95	2.68	3.38	96.62
	LIVECell	MCF7	50	76.02	83.57	16.43
	LIVECell	MCF7	55	71.21	79.53	20.47
	LIVECell	MCF7	60	65.39	74.49	25.51
	LIVECell	MCF7	65	58.56	68.16	31.84
	LIVECell	MCF7	70	49.28	59.74	40.26
	LIVECell	MCF7	75	37.94	48.67	51.33
	LIVECell	MCF7	80	24.21	34.66	65.34
	LIVECell	MCF7	85	10.52	18.59	81.41
	LIVECell	MCF7	90	1.83	5.3	94.7
	LIVECell	MCF7	95	0.03	0.18	99.82
	LIVECell	SH-SY5Y	50	65.28	77.61	22.39
	LIVECell	SH-SY5Y	55	58.01	71.88	28.12
	LIVECell	SH-SY5Y	60	50.48	65.14	34.86
	LIVECell	SH-SY5Y	65	41.13	56.97	43.03
	LIVECell	SH-SY5Y	70	30.43	46.64	53.36
	LIVECell	SH-SY5Y	75	18.88	34.18	65.82
	LIVECell	SH-SY5Y	80	8.37	20.19	79.81
	LIVECell	SH-SY5Y	85	2.47	8.06	91.94
	LIVECell	SH-SY5Y	90	1.03	1.51	98.49
	LIVECell	SH-SY5Y	95	0.09	0.06	99.94
	LIVECell	SkBr3	50	90.66	91.26	8.74
	LIVECell	SkBr3	55	89.56	90.52	9.48
	LIVECell	SkBr3	60	88.47	89.73	10.27
	LIVECell	SkBr3	65	87.32	88.76	11.24
	LIVECell	SkBr3	70	85.81	87.22	12.78
	LIVECell	SkBr3	75	81.57	84.26	15.74
	LIVECell	SkBr3	80	72.4	78.14	21.86
	LIVECell	SkBr3	85	51.97	64.42	35.58
	LIVECell	SkBr3	90	19.06	36.9	63.1
	LIVECell	SkBr3	95	0.41	4.04	95.96
	LIVECell	SK-OV-3	50	87.4	90.73	9.27
	LIVECell	SK-OV-3	55	84.74	88.76	11.24
	LIVECell	SK-OV-3	60	81.89	86.21	13.79
	LIVECell	SK-OV-3	65	77.33	82.92	17.08
	LIVECell	SK-OV-3	70	71.85	78.09	21.91
	LIVECell	SK-OV-3	75	62.52	70.73	29.27
	LIVECell	SK-OV-3	80	49.02	59.23	40.77
	LIVECell	SK-OV-3	85	28.36	40.97	59.03
	LIVECell	SK-OV-3	90	6.56	15.85	84.15
	LIVECell	SK-OV-3	95	0.08	0.81	99.19
	A172	A172	50	73.77	83.73	16.27
	A172	A172	55	67.79	79.03	20.97
	A172	A172	60	61.02	73.49	26.51
	A172	A172	65	53.68	66.88	33.12
	A172	A172	70	45.58	58.89	41.11
	A172	A172	75	36.47	49.17	50.83
	A172	A172	80	25.33	37	63
	A172	A172	85	13.11	22.4	77.6
	A172	A172	90	3.06	7.41	92.59
	A172	A172	95	0.4	0.28	99.72
	BT-474	BT-474	50	75.79	87.83	12.17
	BT-474	BT-474	55	70.79	83.45	16.55
	BT-474	BT-474	60	65.45	78.41	21.59
	BT-474	BT-474	65	59.46	72.32	27.68
	BT-474	BT-474	70	52.36	64.64	35.36
	BT-474	BT-474	75	44.03	55.42	44.58
	BT-474	BT-474	80	34.05	44.02	55.98
	BT-474	BT-474	85	21.23	30.07	69.93
	BT-474	BT-474	90	6.81	13.4	86.6
	BT-474	BT-474	95	0.07	0.95	99.05
	BV-2	BV-2	50	84.84	88.16	11.84
	BV-2	BV-2	55	82.88	86.66	13.34
	BV-2	BV-2	60	80.7	84.63	15.37
	BV-2	BV-2	65	77.24	81.31	18.69
	BV-2	BV-2	70	71.21	76.04	23.96
	BV-2	BV-2	75	60.37	67.57	32.43
	BV-2	BV-2	80	43.52	54.07	45.93
	BV-2	BV-2	85	20.89	34.81	65.19
	BV-2	BV-2	90	4.2	13.8	86.2
	BV-2	BV-2	95	0.13	1.31	98.69
	Huh7	Huh7	50	80.19	90.49	9.51
	Huh7	Huh7	55	77.15	88.07	11.93
	Huh7	Huh7	60	73.57	85.06	14.94
	Huh7	Huh7	65	69.5	81.33	18.67
	Huh7	Huh7	70	64.74	76.61	23.39
	Huh7	Huh7	75	58.46	70.08	29.92
	Huh7	Huh7	80	48.22	60.83	39.17
	Huh7	Huh7	85	33.18	46.66	53.34
	Huh7	Huh7	90	12.13	24.87	75.13
	Huh7	Huh7	95	1.14	2.88	97.12
	MCF7	MCF7	50	74.27	82.02	17.98
	MCF7	MCF7	55	68.72	77.82	22.18
	MCF7	MCF7	60	63.04	72.85	27.15
	MCF7	MCF7	65	56.12	66.27	33.73
	MCF7	MCF7	70	46.96	57.84	42.16
	MCF7	MCF7	75	36.37	47.2	52.8
	MCF7	MCF7	80	22.76	33.21	66.79
	MCF7	MCF7	85	9.61	17.7	82.3
	MCF7	MCF7	90	1.49	4.81	95.19
	MCF7	MCF7	95	0.11	0.14	99.86
	SH-SY5Y	SH-SY5Y	50	60.96	75.09	24.91
	SH-SY5Y	SH-SY5Y	55	51.03	68.66	31.34
	SH-SY5Y	SH-SY5Y	60	43.46	61.53	38.47
	SH-SY5Y	SH-SY5Y	65	34.75	52.88	47.12
	SH-SY5Y	SH-SY5Y	70	25.17	42.59	57.41
	SH-SY5Y	SH-SY5Y	75	16.05	30.39	69.61
	SH-SY5Y	SH-SY5Y	80	6.56	17.46	82.54
	SH-SY5Y	SH-SY5Y	85	1.98	6.54	93.46
	SH-SY5Y	SH-SY5Y	90	0.68	1.11	98.89
	SH-SY5Y	SH-SY5Y	95	0.04	0.04	99.96
	SkBr3	SkBr3	50	90.48	90.83	9.17
	SkBr3	SkBr3	55	89.32	90.07	9.93
	SkBr3	SkBr3	60	88.2	89.26	10.74
	SkBr3	SkBr3	65	86.97	88.2	11.8
	SkBr3	SkBr3	70	84.44	86.54	13.46
	SkBr3	SkBr3	75	79.67	83.3	16.7
	SkBr3	SkBr3	80	68.6	76.49	23.51
	SkBr3	SkBr3	85	48.09	62.37	37.63
	SkBr3	SkBr3	90	18.11	35.72	64.28
	SkBr3	SkBr3	95	0.33	3.91	96.09
	SK-OV-3	SK-OV-3	50	86.55	90.58	9.42
	SK-OV-3	SK-OV-3	55	83.95	88.47	11.53
	SK-OV-3	SK-OV-3	60	80.54	85.96	14.04
	SK-OV-3	SK-OV-3	65	76.5	82.47	17.53
	SK-OV-3	SK-OV-3	70	70.32	77.33	22.67
	SK-OV-3	SK-OV-3	75	61.14	69.81	30.19
	SK-OV-3	SK-OV-3	80	47.85	58.17	41.83
	SK-OV-3	SK-OV-3	85	27.61	39.84	60.16
	SK-OV-3	SK-OV-3	90	6.52	15.03	84.97
	SK-OV-3	SK-OV-3	95	0.2	0.73	99.27
Anchor-free	LIVECell	LIVECell	50	81.63	81.63	18.37
	LIVECell	LIVECell	55	78.02	78.02	21.98
	LIVECell	LIVECell	60	73.99	73.99	26.01
	LIVECell	LIVECell	65	68.21	68.21	31.79
	LIVECell	LIVECell	70	60.86	60.86	39.14
	LIVECell	LIVECell	75	50.9	50.9	49.1
	LIVECell	LIVECell	80	37.22	37.22	62.78
	LIVECell	LIVECell	85	20.62	20.62	79.38
	LIVECell	LIVECell	90	6.06	6.06	93.94
	LIVECell	LIVECell	95	0.3	0.3	99.7
	LIVECell	A172	50	76.74	76.74	23.26
	LIVECell	A172	55	70.53	70.53	29.47
	LIVECell	A172	60	64.25	64.25	35.75
	LIVECell	A172	65	56.72	56.72	43.28
	LIVECell	A172	70	47.58	47.58	52.42
	LIVECell	A172	75	37.13	37.13	62.87
	LIVECell	A172	80	24.9	24.9	75.1
	LIVECell	A172	85	12.57	12.57	87.43
	LIVECell	A172	90	2.86	2.86	97.14
	LIVECell	A172	95	0.5	0.5	99.5
	LIVECell	BT-474	50	79.29	79.29	20.71
	LIVECell	BT-474	55	74.58	74.58	25.42
	LIVECell	BT-474	60	69.86	69.86	30.14
	LIVECell	BT-474	65	63.68	63.68	36.32
	LIVECell	BT-474	70	56.38	56.38	43.62
	LIVECell	BT-474	75	47.16	47.16	52.84
	LIVECell	BT-474	80	35.79	35.79	64.21
	LIVECell	BT-474	85	21.97	21.97	78.03
	LIVECell	BT-474	90	7.13	7.13	92.87
	LIVECell	BT-474	95	0.5	0.5	99.5
	LIVECell	BV-2	50	85.23	85.23	14.77
	LIVECell	BV-2	55	83.24	83.24	16.76
	LIVECell	BV-2	60	81.06	81.06	18.94
	LIVECell	BV-2	65	77.7	77.7	22.3
	LIVECell	BV-2	70	71.85	71.85	28.15
	LIVECell	BV-2	75	61.25	61.25	38.75
	LIVECell	BV-2	80	44.23	44.23	55.77
	LIVECell	BV-2	85	22.58	22.58	77.42
	LIVECell	BV-2	90	5.57	5.57	94.43
	LIVECell	BV-2	95	0.37	0.37	99.63
	LIVECell	Huh7	50	84.06	84.06	15.94
	LIVECell	Huh7	55	80.78	80.78	19.22
	LIVECell	Huh7	60	77.1	77.1	22.9
	LIVECell	Huh7	65	73.13	73.13	26.87
	LIVECell	Huh7	70	68.05	68.05	31.95
	LIVECell	Huh7	75	61.13	61.13	38.87
	LIVECell	Huh7	80	51.19	51.19	48.81
	LIVECell	Huh7	85	35.46	35.46	64.54
	LIVECell	Huh7	90	14.31	14.31	85.69
	LIVECell	Huh7	95	1.19	1.19	98.81
	LIVECell	MCF7	50	78.57	78.57	21.43
	LIVECell	MCF7	55	73.59	73.59	26.41
	LIVECell	MCF7	60	67.66	67.66	32.34
	LIVECell	MCF7	65	59.88	59.88	40.12
	LIVECell	MCF7	70	50.1	50.1	49.9
	LIVECell	MCF7	75	37.61	37.61	62.39
	LIVECell	MCF7	80	22.85	22.85	77.15
	LIVECell	MCF7	85	9.25	9.25	90.75
	LIVECell	MCF7	90	1.82	1.82	98.18
	LIVECell	MCF7	95	0.03	0.03	99.97
	LIVECell	SH-SY5Y	50	65.84	65.84	34.16
	LIVECell	SH-SY5Y	55	58.61	58.61	41.39
	LIVECell	SH-SY5Y	60	50.53	50.53	49.47
	LIVECell	SH-SY5Y	65	40.86	40.86	59.14
	LIVECell	SH-SY5Y	70	30.19	30.19	69.81
	LIVECell	SH-SY5Y	75	18.73	18.73	81.27
	LIVECell	SH-SY5Y	80	8.79	8.79	91.21
	LIVECell	SH-SY5Y	85	2.64	2.64	97.36
	LIVECell	SH-SY5Y	90	1.02	1.02	98.98
	LIVECell	SH-SY5Y	95	0.01	0.01	99.99
	LIVECell	SK-OV-3	50	89.09	89.09	10.91
	LIVECell	SK-OV-3	55	86.47	86.47	13.53
	LIVECell	SK-OV-3	60	83.05	83.05	16.95
	LIVECell	SK-OV-3	65	78.26	78.26	21.74
	LIVECell	SK-OV-3	70	71.3	71.3	28.7
	LIVECell	SK-OV-3	75	60.84	60.84	39.16
	LIVECell	SK-OV-3	80	45.51	45.51	54.49
	LIVECell	SK-OV-3	85	23.91	23.91	76.09
	LIVECell	SK-OV-3	90	4.95	4.95	95.05
	LIVECell	SK-OV-3	95	0.74	0.74	99.26
	LIVECell	SkBr3	50	91.27	91.27	8.73
	LIVECell	SkBr3	55	90.21	90.21	9.79
	LIVECell	SkBr3	60	89.11	89.11	10.89
	LIVECell	SkBr3	65	87.9	87.9	12.1
	LIVECell	SkBr3	70	85.58	85.58	14.42
	LIVECell	SkBr3	75	81.06	81.06	18.94
	LIVECell	SkBr3	80	70.18	70.18	29.82
	LIVECell	SkBr3	85	50.04	50.04	49.96
	LIVECell	SkBr3	90	19.01	19.01	80.99
	LIVECell	SkBr3	95	0.51	0.51	99.49
	A172	A172	50	72.12	72.12	27.88
	A172	A172	55	65.3	65.3	34.7
	A172	A172	60	58.3	58.3	41.7
	A172	A172	65	49.79	49.79	50.21
	A172	A172	70	40.8	40.8	59.2
	A172	A172	75	30.16	30.16	69.84
	A172	A172	80	19.18	19.18	80.82
	A172	A172	85	8.27	8.27	91.73
	A172	A172	90	1.81	1.81	98.19
	A172	A172	95	0.03	0.03	99.97
	BT-474	BT-474	50	77.61	77.61	22.39
	BT-474	BT-474	55	72.31	72.31	27.69
	BT-474	BT-474	60	66.72	66.72	33.28
	BT-474	BT-474	65	60.04	60.04	39.96
	BT-474	BT-474	70	52.02	52.02	47.98
	BT-474	BT-474	75	42.54	42.54	57.46
	BT-474	BT-474	80	31.19	31.19	68.81
	BT-474	BT-474	85	18.11	18.11	81.89
	BT-474	BT-474	90	5.34	5.34	94.66
	BT-474	BT-474	95	0.08	0.08	99.92
	BV-2	BV-2	50	84.88	84.88	15.12
	BV-2	BV-2	55	82.04	82.04	17.96
	BV-2	BV-2	60	78.7	78.7	21.3
	BV-2	BV-2	65	72.83	72.83	27.17
	BV-2	BV-2	70	62.58	62.58	37.42
	BV-2	BV-2	75	45.21	45.21	54.79
	BV-2	BV-2	80	23.8	23.8	76.2
	BV-2	BV-2	85	6.28	6.28	93.72
	BV-2	BV-2	90	0.57	0.57	99.43
	BV-2	BV-2	95	0.01	0.01	99.99
	Huh7	Huh7	50	78.26	78.26	21.74
	Huh7	Huh7	55	73.89	73.89	26.11
	Huh7	Huh7	60	69.48	69.48	30.52
	Huh7	Huh7	65	64.44	64.44	35.56
	Huh7	Huh7	70	58.28	58.28	41.72
	Huh7	Huh7	75	49.92	49.92	50.08
	Huh7	Huh7	80	37.78	37.78	62.22
	Huh7	Huh7	85	21.74	21.74	78.26
	Huh7	Huh7	90	4.71	4.71	95.29
	Huh7	Huh7	95	0.04	0.04	99.96
	MCF7	MCF7	50	76.19	76.19	23.81
	MCF7	MCF7	55	71.01	71.01	28.99
	MCF7	MCF7	60	64.32	64.32	35.68
	MCF7	MCF7	65	56.12	56.12	43.88
	MCF7	MCF7	70	45.71	45.71	54.29
	MCF7	MCF7	75	32.98	32.98	67.02
	MCF7	MCF7	80	18.93	18.93	81.07
	MCF7	MCF7	85	6.86	6.86	93.14
	MCF7	MCF7	90	0.9	0.9	99.1
	MCF7	MCF7	95	0.04	0.04	99.96
	SH-SY5Y	SH-SY5Y	50	61.06	61.06	38.94
	SH-SY5Y	SH-SY5Y	55	52.76	52.76	47.24
	SH-SY5Y	SH-SY5Y	60	44.18	44.18	55.82
	SH-SY5Y	SH-SY5Y	65	34.43	34.43	65.57
	SH-SY5Y	SH-SY5Y	70	24.14	24.14	75.86
	SH-SY5Y	SH-SY5Y	75	13.87	13.87	86.13
	SH-SY5Y	SH-SY5Y	80	5.91	5.91	94.09
	SH-SY5Y	SH-SY5Y	85	1.78	1.78	98.22
	SH-SY5Y	SH-SY5Y	90	0.99	0.99	99.01
	SH-SY5Y	SH-SY5Y	95	0.01	0.01	99.99
	SK-OV-3	SK-OV-3	50	86.01	86.01	13.99
	SK-OV-3	SK-OV-3	55	82.6	82.6	17.4
	SK-OV-3	SK-OV-3	60	78.32	78.32	21.68
	SK-OV-3	SK-OV-3	65	72.51	72.51	27.49
	SK-OV-3	SK-OV-3	70	64.54	64.54	35.46
	SK-OV-3	SK-OV-3	75	53.07	53.07	46.93
	SK-OV-3	SK-OV-3	80	36.77	36.77	63.23
	SK-OV-3	SK-OV-3	85	17.07	17.07	82.93
	SK-OV-3	SK-OV-3	90	2.8	2.8	97.2
	SK-OV-3	SK-OV-3	95	0.16	0.16	99.84
	SkBr3	SkBr3	50	90.25	90.25	9.75
	SkBr3	SkBr3	55	89.67	89.67	10.33
	SkBr3	SkBr3	60	88.54	88.54	11.46
	SkBr3	SkBr3	65	86.7	86.7	13.3
	SkBr3	SkBr3	70	84.43	84.43	15.57
	SkBr3	SkBr3	75	80.54	80.54	19.46
	SkBr3	SkBr3	80	71.34	71.34	28.66
	SkBr3	SkBr3	85	50.52	50.52	49.48
	SkBr3	SkBr3	90	16.16	16.16	83.84
	SkBr3	SkBr3	95	0.33	0.33	99.67

## Sheet: DATASIZE_EVAL
Architecture	datasize	IoU	Precision	Recall	FNR
Anchor-based	100	50	81.63	81.63	18.37
	100	55	78.02	78.02	21.98
	100	60	73.99	73.99	26.01
	100	65	68.21	68.21	31.79
	100	70	60.86	60.86	39.14
	100	75	50.9	50.9	49.1
	100	80	37.22	37.22	62.78
	100	85	20.62	20.62	79.38
	100	90	6.06	6.06	93.94
	100	95	0.3	0.3	99.7
	50	50	79.86	79.86	20.14
	50	55	75.97	75.97	24.03
	50	60	71.07	71.07	28.93
	50	65	65.41	65.41	34.59
	50	70	58.01	58.01	41.99
	50	75	47.99	47.99	52.01
	50	80	34.94	34.94	65.06
	50	85	19.38	19.38	80.62
	50	90	5.3	5.3	94.7
	50	95	0.22	0.22	99.78
	25	50	78.48	78.48	21.52
	25	55	73.97	73.97	26.03
	25	60	68.8	68.8	31.2
	25	65	62.55	62.55	37.45
	25	70	54.7	54.7	45.3
	25	75	44.7	44.7	55.3
	25	80	32.01	32.01	67.99
	25	85	16.98	16.98	83.02
	25	90	4.41	4.41	95.59
	25	95	0.15	0.15	99.85
	5	50	74.6	74.6	25.4
	5	55	69.81	69.81	30.19
	5	60	64.16	64.16	35.84
	5	65	57.68	57.68	42.32
	5	70	49.68	49.68	50.32
	5	75	39.64	39.64	60.36
	5	80	27.02	27.02	72.98
	5	85	13.25	13.25	86.75
	5	90	3.17	3.17	96.83
	5	95	0.04	0.04	99.96
	4	50	73.42	73.42	26.58
	4	55	68.06	68.06	31.94
	4	60	62.37	62.37	37.63
	4	65	55.31	55.31	44.69
	4	70	47.06	47.06	52.94
	4	75	36.95	36.95	63.05
	4	80	24.65	24.65	75.35
	4	85	11.64	11.64	88.36
	4	90	2.55	2.55	97.45
	4	95	0.06	0.06	99.94
	2	50	71.64	71.64	28.36
	2	55	66.13	66.13	33.87
	2	60	59.92	59.92	40.08
	2	65	52.56	52.56	47.44
	2	70	43.93	43.93	56.07
	2	75	33.76	33.76	66.24
	2	80	22.05	22.05	77.95
	2	85	10.36	10.36	89.64
	2	90	1.84	1.84	98.16
	2	95	0.2	0.2	99.8
Anchor-free	100	50	80.8	86.32	13.68
	100	55	77.2	83.23	16.77
	100	60	72.89	79.48	20.52
	100	65	67.65	74.75	25.25
	100	70	61.06	68.39	31.61
	100	75	51.64	59.68	40.32
	100	80	38.85	47.72	52.28
	100	85	22.39	31.93	68.07
	100	90	6.27	13.95	86.05
	100	95	0.13	1.28	98.72
	50	50	79.65	85.66	14.34
	50	55	75.98	82.37	17.63
	50	60	71.58	78.57	21.43
	50	65	66.26	73.74	26.26
	50	70	59.63	67.36	32.64
	50	75	50.15	58.67	41.33
	50	80	37.35	46.75	53.25
	50	85	20.92	30.99	69.01
	50	90	5.69	13.3	86.7
	50	95	0.08	1.14	98.86
	25	50	78.11	84.47	15.53
	25	55	74.48	81.13	18.87
	25	60	70.16	77.28	22.72
	25	65	64.91	72.36	27.64
	25	70	57.9	65.99	34.01
	25	75	49.07	57.41	42.59
	25	80	36.43	45.7	54.3
	25	85	20.29	30.12	69.88
	25	90	5.14	12.58	87.42
	25	95	0.22	1.04	98.96
	5	50	73.43	81.21	18.79
	5	55	69.07	77.3	22.7
	5	60	64.16	72.97	27.03
	5	65	58.96	67.75	32.25
	5	70	52.56	61.29	38.71
	5	75	44.05	53.06	46.94
	5	80	32.34	42.07	57.93
	5	85	17.48	27.75	72.25
	5	90	4.27	11.65	88.35
	5	95	0.08	0.9	99.1
	4	50	73.27	80.9	19.1
	4	55	69.42	77.15	22.85
	4	60	64.45	72.94	27.06
	4	65	59.18	67.83	32.17
	4	70	52.78	61.52	38.48
	4	75	44.22	53.33	46.67
	4	80	32.55	42.31	57.69
	4	85	17.61	27.87	72.13
	4	90	4.2	11.62	88.38
	4	95	1.1	0.86	99.14
	2	50	71.25	78.86	21.14
	2	55	67.47	75.12	24.88
	2	60	62.49	70.89	29.11
	2	65	57.22	65.81	34.19
	2	70	50.83	59.52	40.48
	2	75	42.24	51.25	48.75
	2	80	30.47	40.12	59.88
	2	85	15.87	25.84	74.16
	2	90	3.68	10.35	89.65
	2	95	0.04	0.7	99.3
